# Supplementary material for: Osteoimmunology of Spondyloarthritis
Source: Int J Mol Sci. 2023 Oct 5;24(19):14924. doi: 10.3390/ijms241914924 (PMC10573470; doi:10.3390/ijms241914924)
Supplement: Supplementary file 1 [file ijms-24-14924-s001.zip]

Archive with 1 entries (1 files):
- ijms-2566336-supplementary.pdf
